# Supplementary material for: Easy and accurate reconstruction of whole HIV genomes from short-read sequence data with shiver
Source: Virus Evol. 2018 May 18;4(1):vey007. doi: 10.1093/ve/vey007 (PMC5961307; doi:10.1093/ve/vey007)
Supplement: Supplementary Data [file vey007_supp.zip]

Archive with 4 entries (4 files):
- PipelinePaper_v4_SI_AlnPlotsOnly.pdf
- PipelinePaper_v4_SI_BEEHIVEcollaborationMembers.docx
- PipelinePaper_v4_SIonly.pdf
- SupplementaryTableS1_formatted.pdf
